# Supplementary material for: Investigating Causal Associations of Diet-Derived Circulating Antioxidants with the Risk of Digestive System Cancers: A Mendelian Randomization Study
Source: Nutrients. 2022 Aug 8;14(15):3237. doi: 10.3390/nu14153237 (PMC9370260; doi:10.3390/nu14153237)
Supplement: Supplementary file 1 [file nutrients-14-03237-s001.zip]

Archive with 1 entries (1 files):
- nutrients-1782722-supplementary.pdf
